# Supplementary material for: Math Fluency during Primary School
Source: Brain Sci. 2022 Mar 11;12(3):371. doi: 10.3390/brainsci12030371 (PMC8945962; doi:10.3390/brainsci12030371)
Supplement: Supplementary file 1 [file brainsci-12-00371-s001.zip]

Archive with 1 entries (1 files):
- brainsci-1575646-supplementary.pdf
